# Supplementary material for: Participant mothers’ attitudes toward genetic analysis in a birth cohort study
Source: J Hum Genet. 2021 Jan 25;66(7):671–9. doi: 10.1038/s10038-020-00894-7 (PMC8225506; doi:10.1038/s10038-020-00894-7)
Supplement: Supplementary file 1 — Supplementary Table 1 [file 10038_2020_894_MOESM1_ESM.xlsx]

## Sheet: S.Table
Supplementary Table 1 Percentage of mothers who preferred receiving results of genetic analysis
		Agree (%)	p value
Age at delivery in years
	<29	87.7	0.286
	30-34	89.5
	≥35	90.6
Educational background
	Junior high	84.6	0.184
	Senior high	87.2
	Junior college or vocational	90.6
	Undergraduate or above	89.7
Knowledge level of genomic terminology (score)
	Low (0-6)	88.7	0.505
	Medium (7-8)	88.8
	High (8-10)	90.7
Trust in research institute
	Low/medium	84.2	<0.001
	High	92.4
Concern about security of genetic information
	Concerned	92.5	<0.001
	Unsure	85.1
	Not concerned	91.3
History of chronic disease or disability in the family
	No	92.2	0.011
	Yes	88.1
